# Supplementary material for: Ribose-Map: a bioinformatics toolkit to map ribonucleotides embedded in genomic DNA
Source: Nucleic Acids Res. 2018 Oct 1;47(1):e5. doi: 10.1093/nar/gky874 (PMC6326787; doi:10.1093/nar/gky874)
Supplement: Supplementary Data [file gky874_supplemental_files.zip]

Archive with 2 entries (2 files):
- test1.fastq
- test2.fastq
