# Supplementary material for: Ribose-Map: a bioinformatics toolkit to map ribonucleotides embedded in genomic DNA
Source: Nucleic Acids Res. 2018 Oct 1;47(1):e5. doi: 10.1093/nar/gky874 (PMC6326787; doi:10.1093/nar/gky874)
Supplement: Supplementary Data [file gky874_supplemental_files.zip › test2.fastq]

@sequence1
GGTACGAACATCCAATGAAGCACACAAGTTTGTTTGCTTTTCGTGCATGATATTAAATAG
+sequence1
===HHHHHHHHHHHHHHHHHHHHHHHHHHHHHHHHHHHHHHHHHHHHHHHHHHHHHHHHH
@sequence2
TAATGCCTTTAGCGGCTTAACTGTGCCCTCCATGGAAAAATCAGTCAAGATATCCACATG
+sequence2
===HHHHHHHHHHHHHHHHHHHHHHHHHHHHHHHHHHHHHHHHHHHHHHHHHHHHHHHHH
@sequence3
ATTCGTAATGTCTGCCCATTCTGCTATTCTGTATACACCCGCAGAGTACTGCAATTTGAC
+sequence3
===HHHHHHHHHHHHHHHHHHHHHHHHHHHHHHHHHHHHHHHHHHHHHHHHHHHHHHHHH
@sequence4
AGCTAGGGAGCCCTTGCATGACAATTCTGCTAACATCAAAAGGCCTCTAGGTTCCTTTGT
+sequence4
===HHHHHHHHHHHHHHHHHHHHHHHHHHHHHHHHHHHHHHHHHHHHHHHHHHHHHHHHH
@sequence5
CATAATCAACCAATCGTAACCTTCATCTCTTCCACCCATGTCTCTTTGAGCAATAAAGCC
+sequence5
===HHHHHHHHHHHHHHHHHHHHHHHHHHHHHHHHHHHHHHHHHHHHHHHHHHHHHHHHH
@sequence6
CAAGGCGTTCCTGTTTTCTTTTTTAGCGTTAGCAAATGTTTGTCTGAGTTGTTCTGACAT
+sequence6
====HHHHHHHHHHHHHHHHHHHHHHHHHHHHHHHHHHHHHHHHHHHHHHHHHHHHHHHH
@sequence7
ACCCTTGAGAATAGGGACAGTGTCTTTGACTGTTGGGTAACCTGCGGTCATAAATGTGAC
+sequence7
====HHHHHHHHHHHHHHHHHHHHHHHHHHHHHHHHHHHHHHHHHHHHHHHHHHHHHHHH
@sequence8
TGCAATTGGATCAGAGAAGGGCATACCCAATTCGATGATATCTACACCACCATCCTGGAA
+sequence8
====HHHHHHHHHHHHHHHHHHHHHHHHHHHHHHHHHHHHHHHHHHHHHHHHHHHHHHHH
@sequence9
ACACACCCACACACCACACCCACACACACCACACCCACACCCACACACCCTAACACAATCCTAACAGTACCCTATTCTAACCCT
+sequence9
====HHHHHHHHHHHHHHHHHHHHHHHHHHHHHHHHHHHHHHHHHHHHHHHHHHHHHHHHHHHHHHHHHHHHHHHHHHHHHHHH
@sequence10
CCACACCACACCCACACACCCACACACCACACCACACACCACACCACACC
+sequence10
====HHHHHHHHHHHHHHHHHHHHHHHHHHHHHHHHHHHHHHHHHHHHHH
